# Supplementary material for: Exploration of Mental Health Elements in Chemsex Behavior: Interventions, Influencing Factors, and Attitudes towards Risk and Harm Reduction in Spain
Source: Nurs Rep. 2024 Sep 6;14(3):2313–26. doi: 10.3390/nursrep14030172 (PMC11417939; doi:10.3390/nursrep14030172)
Supplement: Supplementary file 1 [file nursrep-14-00172-s001.zip]

Archive with 1 entries (1 files):
- nursrep-3140366-supplementary.pdf
